# Supplementary material for: Using a Combination of Novel Research Tools to Understand Social Interaction in the Drosophila melanogaster Model for Fragile X Syndrome
Source: Biology (Basel). 2024 Jun 12;13(6):432. doi: 10.3390/biology13060432 (PMC11200401; doi:10.3390/biology13060432)
Supplement: Supplementary file 1 [file biology-13-00432-s001.zip]

Archive with 1 entries (1 files):
- biology-3002745-supplementary.mp4
